# Supplementary material for: Dataset on the learning performance of ECDL digital skills of undergraduate students for comparing educational gaming, gamification and social networking
Source: Data Brief. 2017 Feb 3;11:155–8. doi: 10.1016/j.dib.2017.01.017 (PMC5310199; doi:10.1016/j.dib.2017.01.017)
Supplement: Supplementary file 2 — Supplementary material [file mmc2.xls]

## Sheet: MetaData
Variable	Description	Values	Value Description
Group	Experimental tool used by student	0	Control group
		1	Educational game
		2	Gamification plugin
		3	Social networking website
		4	Social gamified networking website
Gender	Gender of the student	F	Female
		M	Male
Age	Age of the student
WordProcPretest	Pre-test learning score for the Word Proccesing learning module		normalized to a 0-100 scale
SpreadsheetsPretest	Pre-test learning score for the Spreadsheets learning module		normalized to a 0-100 scale
PresentationPretest	Pre-test learning score for the Presentation learning module		normalized to a 0-100 scale
DatabasesPretest	Pre-test learning score for the Databases learning module		normalized to a 0-100 scale
WordProcPosttest	Post-test learning score for the Word Proccesing learning module		normalized to a 0-100 scale
SpreadsheetsPosttest	Post-test learning score for the Spreadsheets learning module		normalized to a 0-100 scale
PresentationPosttest	Post-test learning score for the Presentation learning module		normalized to a 0-100 scale
DatabasesPosttest	Post-test learning score for the Databases learning module		normalized to a 0-100 scale
FinalExamination	Score of the final examniation		normalized to a 0-100 scale

## Sheet: comparingEdGameSNGamif_Data
Group	Gender	Age	WordProcPretest	SpreadsheetsPretest	PresentationPretest	DatabasesPretest	WordProcPosttest	SpreadsheetsPosttest	PresentationPosttest	DatabasesPosttest	FinalExamination
0	M	19	55	44	44	44	73	90	68	51	87.1675
0	M	19	66	33	44	44	50	76	58	27	81.5
0	F	19	33	33	33	44	74	93	70	44	84.9175
0	F	19	44	44	44	55	57	46	53	25	87.4175
0	M	19	44	66	44	44	37	49	61	28	81.4175
0	F	19	66	44	33	22	61	82	80	90	91
0	M	19	11	11	55	66	97	74	78	30	88.4175
0	M	19	55	55	55	55	92	100	83	50	94.9175
0	F	19	22	22	22	55	35	95	80	44	85.9175
0	F	19	22	55	55	55	50	55	68	84	92.3325
0	M	19	44	33	22	44	64	43	83	51	89.25
0	F	19	33	44	33	44	47	88	67	82	80.6675
0	F	19	44	33	33	33	62	25	95	54	94.1675
0	F	19	66	55	44	44	65	85	63	19	84.6675
0	M	19	33	44	11	66	47	90	65	51	92.5
0	M	19	44	33	44	22	55	55	65	14	89.6675
0	M	19	44	66	44	55	62	89	70	47	90.0825
0	M	19	44	55	44	55	67	86	52	38	68.4175
0	F	19	22	44	44	44	60	18	59	41	98.25
0	F	19	44	55	44	66	21	43	62	46	95
0	M	19	55	33	33	33	46	46	51	21	81.4175
0	M	19	44	44	66	55	77	44	68	5	97
0	M	19	33	66	55	77	39	31	58	1	93.25
0	F	19	33	55	44	55	95	100	100	90	75
0	M	19	77	55	33	44	70	90	90	50	43.3333
0	F	19	22	55	33	44	75	90	85	75	76.6667
0	F	19	66	66	55	88	70	15	85	60	60
0	M	19	40	20	30	10	60	65	100	55	53.3333
0	F	19	33	44	33	33	60	100	85	70	73.3333
0	M	19	55	77	44	55	65	80	100	70	76.6667
0	M	19	60	50	50		35	40	75	70	61.6667
0	F	19	33	55	33	66	45	40	85	50	75
0	F	19	33	13	11	44	45	35	95	55	60
0	F	19	55	77	55	77	85	80	65	50	75
0	M	19	33	44	44	66	50	45	90	60	63.3333
0	F	19	55	55	33	77	80	80	60	60	86.6667
0	F	19	33	55	33	44	60	60	90	45	56.6667
0	M	19	55	55	55	66	60	30	80	65	71.6667
0	F	19	55	44	55	55	65	35	70	55	65
0	F	19	33	44	44	44	90	40	95	90	75
0	F	19	55	66	44	33	70	75	70	80	60
0	F	19	77	77	66	77	85	80	80	75	56.6667
0	F	19	66	66	88	55	80	95	80	60	73.3333
0	M	19	66	66	55	66	90	60	90	80	83.3333
0	M	19	66	77	33	33	50	30	70	25	66.6667
0	F	19	33	55	55	44	65	65	80	25	83.3333
0	F	19	55	66	66	55	75	60	80	25	81.6667
0	M	19	44	55	33	44	70	30	75	60	86.6667
0	F	19	66	55	66	66	70	100	85	70	76.6667
0	F	19	66	77	33	55	70	25	85	65	65
0	M	19	55	66	55	77	85	85	80	90	85
0	M	19	11	44	44	33	70	55	95	60	75
0	F	19	66	55	44	66	60	60	60	35	76.6667
0	F	19	55	44	55	66	85	75	60	70	66.6667
0	M	19	44	66	33	54	85	27.5	55	35	80
0	F	19	66	44	66	66	70	85	80	65	71.6667
0	F	19	66	66	55	88	85	15	85	55	73.3333
0	F	19	55	66	44	33	70	85	65	70	55
0	M	19	33	44	44	55	60	55	70	65	66.6667
0	F	19	55	55	55	55	75	100	70	55	76.6667
0	M	19	55	55	66	66	75	75	55	25	85
0	M	19	33	66	33	44	60	70	75	60	81.6667
0	F	19	66	55	33	44	85	100	90	75	83.3333
0	F	19	44	44	33	11	5	5	70	70	65
0	M	19	66	66	66	66	65	45	90	5	65
0	F	19	33	33	22	33	60	55	85	55	50
0	M	19	44	88	44	66	45	75	80	45	85
0	M	19	66	22	66	88	65	20	85	60	50
0	F	19	66	44	44	55	65	80	85	60	76.6667
0	F	19	66	44	33	33	60	55	80	40	63.3333
0	F	19	44	11	55	22	65	85	60	70	46.6667
0	F	19	33	44	44	33	85	85	80	70	71.6667
0	M	19	33	22	44	55	40	35	80	25	65
0	M	19	33	44	33	33	40	40	80	50	51.6667
0	M	19	55	77	55	100	65	35	70	40	53.3333
0	F	19	66	33	22	25	65	20	70	45	51.6667
1	M	19	22	55	44	66	66.6667	50	83.3333	33.3333	53.3333
1	F	19	33	33	44	44	100	100	100	66.6667	86.6667
1	M	19	44	44	66	77	91.6667	75	100	83.3333	53.3333
1	F	19	44	44	33	66	75	91.6667	100	25	60
1	F	19	22	44	66	44	83.3333	100	75	100	53.3333
1	F	19	88	77	66	77	91.6667	100	100	3.33333	53.3333
1	M	19	33	33	33	44	75	75	91.6667	33.3333	60
1	F	19	77	77	44	44	100	100	100	91.6667	86.6667
1	M	19	22	44	33	22	50	83.3333	91.6667	33.3333	66.6667
1	M	19	55	66	44	55	50	91.6667	83.3333	3.33333	73.3333
1	M	19	55	44	33	44	75	91.6667	83.3333	91.6667	66.6667
1	M	19	66	33	44	100	83.3333	100	100	66.6667	60
1	F	19	55	55	44	77	91.6667	100	100	91.6667	73.3333
1	F	19	77	33	44	66	58.3333	100	100	3.33333	66.6667
1	F	19	55	77	44	66	66.6667	58.3333	91.6667	3.33333	73.3333
1	M	19	44	44	55	55	66.6667	75	100	25	60
1	M	19	33	66	44	55	83.3333	100	100	100	66.6667
1	M	19	66	44	44	88	91.6667	91.6667	91.6667	58.3333	40
1	F	19	66	66	77	77	83.3333	25	91.6667	8.33333	46.6667
1	F	19	22	66	55	44	83.3333	83.3333	100	58.3333	80
1	M	19	44	44	33	66	83.3333	66.6667	66.6667	16.6667	66.6667
1	M	19	77	44	55	66	91.6667	100	100	83.3333	66.6667
1	M	19	77	77	55	77	100	100	100	58.3333	66.6667
1	F	19	22	22	55	33	91.6667	100	100	66.6667	80
1	F	19	22	33	44	66	83.3333	3.33333	100	83.3333	80
1	F	19	44	44	33	22	91.6667	83.3333	100	58.3333	73.3333
1	F	19	11	22	33	44	83.3333	83.3333	83.3333	16.6667	60
1	M	19	11	22	44	22	58.3333	66.6667	91.6667	16.6667	53.3333
1	F	19	55	55	33	77	100	75	100	50	60
1	M	19	22	33	55	44	66.6667	100	83.3333	58.3333	66.6667
1	F	19	55	44	33	33	100	100	100	100	86.6667
1	M	19	66	44	55	88	100	91.6667	91.6667	66.6667	60
1	F	19	11	55	44	66	100	100	100	100	80
1	F	19	33	33	33	55	75	91.6667	100	58.3333	80
1	F	19	22	55	22	66	50	33.3333	100	91.6667	73.3333
1	M	19	55	44	33	44	91.6667	100	91.6667	100	73.3333
1	M	19	66	44	44	44	83.3333	91.6667	100	33.3333	80
1	M	19	66	66	33	33	75	100	91.6667	91.6667	93.3333
1	M	19	44	55	44	66	91.6667	100	91.6667		66.6667
1	M	19	44	44	55	55	50	83.3333	100	75	53.3333
1	M	19	66	66	55	88	58.3333	100	100	66.6667	66.6667
1	F	19	0	33	22	55	75	83.3333	100	66.6667	60
1	M	19	66	55	55	33	100	100	100	50	86.6667
1	F	19	22	33	55	77	83.3333	83.3333	100	33.3333	80
1	F	19	66	55	66	66	75	83.3333	91.6667	66.6667	60
1	F	19	66	66	55	77	91.6667	83.3333	83.3333	66.6667	60
1	M	19	44	44	44	55	91.6667	100	100		60
1	F	19	22	33	33	66	50	58.3333	100	8.33333	66.6667
1	M	19	77	66	44	44	75	91.6667	83.3333	33.3333	80
1	M	19	55	44	44	55	75	100	83.3333	91.6667	73.3333
1	M	19	11	55	44	44	83.3333	100	100	91.6667	66.6667
1	F	19	44	44	44	66	83.3333	16.6667	100	50	60
1	M	19	66	66	66	88	58.3333	66.6667	83.3333	3.33333	60
1	F	19	77	66	55	66	100	100	100	91.6667	40
1	M	19	22	55	66	44	33.3333	50	83.3333		60
1	F	19	44	55	33	22	100	100	100	66.6667	53.3333
1	F	19	44	55	55	55	100	100	100	100	86.6667
1	F	19	33	66	44	66	58.3333	50	66.6667	16.6667	33.3333
1	M	19	33	77	55	33	50	83.3333	100	41.6667	73.3333
1	M	19	22	44	33	44	83.3333	91.6667	91.6667	16.6667	73.3333
1	F	19	44	77	44	55	83.3333	75	83.3333	66.6667	60
1	M	19	33	55	55	55	75	41.6667	83.3333	66.6667	53.3333
1	M	19	55	55	44	77	83.3333	100	91.6667	16.6667	80
1	M	19	44	88	55	88	91.6667	100	100	58.3333	80
1	F	19	44	66	55	44	83.3333	83.3333	100	83.3333	73.3333
1	M	19	55	55	44	55	75	100	83.3333	83.3333	60
1	M	19	55	33	33	66	58.3333	83.3333	83.3333	3.33333	60
1	M	19	44	55	33	44	83.3333	16.6667	100	100	80
1	F	19	55	66	22	33	75	91.6667	83.3333	16.6667	53.3333
1	M	19	44	77	33	55	33.3333	50	47.5		60
1	F	19	11	33	33	44	50	75	62.5
1	F	19	44	44	22	44	58.3333	16.6667	45
1	F	19	66	77	44	66	58.3333	75	67		46.6667
1	F	19	44	33	33	44	91.6667	66.6667	75		80
1	F	19	44	66	22	33	100	91.6667	90		53.3333
2	F	19	55	66	55	55	100	100	100	83.3333	53.33
2	M	19	44	44	33	55	100	100	100	91.6667	60
2	F	19	33	44	44	44	50	96.6667	83.3333	91.6667	53.33
2	F	19	88	77	77	55	93.3333	100	100	100	66.67
2	F	19	55	66	33	88	33.3333	100	66.6667	50	60
2	F	19	55	77	33	44	100	100	100	66.6667	80
2	M	19	33	33	55	66	50	100	100	100	60
2	F	19	44	22	55	33	26.6667	58.3333	83.3333	83.3333	33.33
2	F	19	33	44	33	55	66.6667	100	93.3333	50	73.33
2	F	19	77	77	55	77	83.3333	96.6667	66.6667	66.6667	66.67
2	M	19	33	55	44	55	100	100	100	50	73.33
2	M	19	44	55	66	44	66.6667	100	93.3333	100	73.33
2	M	19	44	55	22	22	93.3333	100	100	93.3333	66.67
2	M	19	33	11	55	44	93.3333	66.6667	93.3333	25	53.33
2	F	19	55	33	44	11	58.3333	26.6667	93.3333	91.6667	53.33
2	F	19	77	66	33	66	100	100	93.3333	100	86.67
2	F	19	66	55	77	44	100	100	100	100	80
2	F	19	33	66	55	66	100	100	83.3333	66.6667	51.67
2	F	19	22	55	33	55	50	33.3333	66.6667	25	40
2	F	19	44	55	33	77	100	100	100	83.3333	80
2	F	19	44	55	44	55	83.3333	83.3333	93.3333	93.3333	73.33
2	M	19	66	66	77	100	91.6667	100	100	93.3333	80
2	F	19	55	66	22	44	83.3333	66.6667	66.6667	83.3333	53.33
2	F	19	55	66	33	33	50	33.3333	100	58.3333	40
2	F	19	33	33	33	44	93.3333	100	83.3333	58.3333	53.33
2	M	19	55	88	44	88	58.3333	58.3333	93.3333	58.3333	80
2	F	19	55	22	44	77	66.6667	66.6667	93.3333	50	40
2	M	19	33	44	55	55	73.3333	66.6667	83.3333	100	66.67
2	F	19	55	66	55	77	91.6667	100	100	100	46.67
2	M	19	44	77	44	88	100	40	93.3333	83.3333	73.33
2	F	19	44	55	44	55	41.6667	41.6667	83.3333	25	66.67
2	F	19	11	33	44	44	58.3333	58.3333	83.3333	25	38.33
2	M	19	55	55	55	77	66.6667	33.3333	100	50	53.33
2	F	19	33	55	44	44	66.6667	66.6667	91.6667	96.6667	53.33
2	M	19	44	55	44	55	33.3333	40	83.3333	33.3333	60
2	F	19	44	77	33	55	41.6667	58.3333	66.6667	93.3333	46.67
2	F	19	44	22	11	22	50	100	93.3333	58.3333	48.33
2	F	19	77	66	33	77	100	100	100	100	73.33
2	F	19	22	66	22	33	100	83.3333	100	91.6667	86.67
2	F	19	55	44	44	66	58.3333	93.3333	93.3333	83.3333	53.33
2	M	19	33	66	55	55	93.3333	66.6667	83.3333	50	41.67
2	F	19	44	44	44	33	33.3333	41.6667	91.6667	83.3333	66.67
2	M	19	33	44	66	33	50	83.3333	93.3333	66.6667	60
2	M	19	44	66	55	77	100	96.6667	93.3333	91.6667
2	F	19	77	55	44	66	50	91.6667	83.3333	66.6667	43.33
2	F	19	33	44	55	77	50	33.3333	93.3333	91.6667	53.33
2	F	19	44	33	44	44	50	90	100	83.3333	75
2	M	19	11	22	44	44	66.6667	58.3333	93.3333	33.3333	33.33
2	F	19	22	22	22	44	75	33.3333	83.3333	66.6667	51.67
2	M	19	55	22	44	55	83.3333	93.3333	83.3333	83.3333	60
2	F	19	33	66	33	66	83.3333	83.3333	83.3333	93.3333	60
2	M	19	33	44	22	66	100	100	100	100	78.33
2	F	19	22	55	44	55	83.3333	93.3333	93.3333	50	65
2	M	19	44	44	44	55	93.3333	50	91.6667	66.6667	38.33
2	M	19	88	77	77	66	100	93.3333	100	100	73.33
2	F	19	66	44	55	88	91.6667	100	100	83.3333	60
2	M	19	77	77	66	66	83.3333	96.6667	93.3333	50	33.33
2	F	19	55	66	44	33	93.3333	100	96.6667	83.3333	65
2	F	19	33	55	44	33	41.6667	83.3333	93.3333	50	60
2	M	19	55	77	33	44	100	100	100	93.3333	86.67
2	F	19	44	22	55	55	100	91.6667	100	83.3333	66.67
2	F	19	11	44	55	55	40	91.6667	100	50	38.33
2	M	19	22	66	44	66	100	58.3333	93.3333	83.3333	60
2	M	19	33	55	44	44	40	83.3333	75	83.3333	53.33
2	F	19	55	55	33	66	50	58.3333	83.3333	46.6667	46.67
2	F	19	66	55	66	77	66.6667	100	100	100
2	F	19	55	44	33	55	50	93.3333	93.3333	91.6667	46.67
2	F	19	44	66	44	55	26.6667	41.6667	50	16.6667	53.33
2	M	19	44	66	66	66	93.3333	83.3333	100	75	80
2	M	19	66	88	55	55	73.3333	93.3333	83.3333	66.6667	60
2	F	19	22	33	44	33	100	100	100	83.3333	46.67
2	M	19	3	88	44	33	100	100	100		61.67
2	M	19	44	44	44	33	41.6667	83.3333	83.3333	66.6667	53.33
2	M	19	22	77	44	44	100	96.6667	100	66.6667	60
2	F	19	22	55	55	44	100	100	100	91.6667	53.33
2	F	19	44	55	44	66	100	100	100	91.6667	66.67
2	M	19	55	44	33	44	100	33.3333	93.3333	58.3333
3	F	19	33	66	44	22	100	100	88.3333	83.3333	60
3	F	19	33	33	55	66	83.3333	96.6667	100	83.3333	53.3333
3	M	19	44	55	44	66	40	53.3333	88.3333	41.6667	53.3333
3	M	19	33	33	66	33	83.3333	93.3333	71.6667	91.6667	53.3333
3	M	19	22	33	44	44	66.6667	83.3333	91.6667	58.3333	80
3	M	19	22	66	44	55	83.3333	73.3333	100	58.3333	46.6667
3	M	19	55	55	44	77	75	86.6667	91.6667	66.6667	58.3333
3	F	19	55	66	44	33	91.6667	76.6667	80	33.3333	66.6667
3	M	19	22	44	44	33	83.3333	93.3333	83.3333	41.6667	73.3333
3	F	19	66	44	44	33	66.6667	90	96.6667	58.3333	50
3	M	19	11	33	33	88	83.3333	76.6667	71.6667	50	80
3	F	19	44	33	33	44	58.3333	83.3333	88.3333	53.3333	76.6667
3	M	19	44	55	55	55	83.3333	90	91.6667	33.3333	40
3	F	19	33	44	55	44	91.6667	100	96.6667	66.6667	71.6667
3	M	19	88	88	33	55	91.6667	90	96.6667	91.6667	65
3	F	19	33	22	44	33	100	90	88.3333		53.3333
3	F	19	44	22	33	22	91.6667	86.6667	71.6667	66.6667	50
3	F	19	0	33	33	66	91.6667	100	62.6667	66.6667	71.6667
3	M	19	55	44	44	33	100	93.3333	63.3333	91.6667	53.3333
3	F	19	55	77	55	33	58.3333	96.6667	91.6667	66.6667	66.6667
3	M	19	55	55	44	44	91.6667	90	88.3333	16.6667	66.6667
3	M	19	22	66	66	55	58.3333	76.6667	71.6667	83.3333	53.3333
3	M	19	22	66	22	55	91.6667	43.3333	96.6667	83.3333	66.6667
3	M	19	66	66	33	55	91.6667	100	75	58.3333	73.3333
3	M	19	66	55	33	55	91.6667	100	88.3333	100	46.6667
3	M	19	33	44	22	33	66.6667	86.6667	80	33.3333	73.3333
3	F	19	55	44	44	44	66.6667	90	88.3333	33.3333	73.3333
3	M	19	44	66	55	88	100	100	96.6667	100	73.3333
3	F	19	33	11	22	11	75	100	91.6667	91.6667	38.3333
3	F	19	66	55	77	55	83.3333	66.6667	88.3333	66.6667	60
3	M	19	88	55	55	88	100	96.6667	96.6667	91.6667	73.3333
3	F	19	22	33	33	44	83.3333	50	91.6667	50	43.3333
3	F	19	11	55	55	55	50	66.6667	88.3333	1.66667	30
3	F	19	33	66	44	66	66.6667	86.6667	96.6667	66.6667	53.3333
3	M	19	66	77	66	66	91.6667	100	85		58.3333
3	M	19	11	33	66	55	66.6667	90	93.3333	8.33333	53.3333
3	F	19	77	77	55	77	91.6667	86.6667	96.6667	33.3333	53.3333
3	M	19	44	55	44	55	58.3333	90	71.6667	66.6667	43.3333
3	F	19	44	33	44	55	50	76.6667	55	16.6667	13.3333
3	F	19	77	44	55	66	100	100	75	96.6667	80
3	M	19	22	44	44	33	75	100	88.3333	91.6667	73.3333
3	M	19	55	66	66	66	100	96.6667	96.6667	41.6667	50
3	M	19	55	66	44	55	100	90	88.3333	100	73.3333
3	M	19	11	44	22	33	83.3333	66.6667	88.3333	91.6667	40
3	M	19	11	44	11	55	66.6667	86.6667	91.6667	83.3333	33.3333
3	F	19	33	55	22	55	100	100	96.6667	83.3333	73.3333
3	F	19	44	44	33	33	75	83.3333	75	100	93.3333
3	F	19	44	33	44	44	66.6667	43.3333	78.3333	33.3333	53.3333
3	M	19	44	66	66	44	100	100	90
3	M	19	44	66	33	77	83.3333	76.6667	83.3333	75	45
3	F	19	33	22	22	44	100	83.3333	88.3333	75	73.3333
3	F	19	11	22	33	22	50	26.6667	50		26.6667
3	F	19	88	55	55	44	100	100	75	83.3333	66.6667
3	F	19	33	44	33	66	55	45	63.3333	16.6667	55
3	F	19	44	66	44	66	75	43.3333	91.6667	66.6667	66.6667
3	F	19	22	33	22	66	83.3333	40	83.3333	25	45
3	F	19	44	66	66	55	66.6667	86.6667	75	25	73.3333
3	F	19	11	55	44	44	91.6667	96.6667	75	91.6667	73.3333
3	F	19	44	44	44	66	66.6667	100	96.6667	83.3333	46.6667
3	F	19	66	66	66	88	100	90	91.6667	83.3333	86.6667
3	F	19	77	66	55	66	100	83.3333	96.6667	91.6667	73.3333
3	F	19	22	55	66	44	91.6667	96.6667	91.6667	75	80
3	F	19	66	55	44	33	100	86.6667	100	41.6667	53.3333
3	M	19	66	55	66	77	100	100	96.6667	66.6667	73.3333
3	F	19	55	66	55	88	100	100	91.6667	91.6667	93.3333
3	M	19	44	77	66	55	100	100	96.6667	100	73.3333
3	F	19	33	44	33	55	100	96.6667	88.3333	83.3333	60
3	F	19	44	77	55	55	100	100	96.6667	100	73.3333
3	F	19	44	55	55	66	100	100	66.6667	93.3333	46.6667
3	F	19	77	55	55	88	91.6667	96.6667	96.6667	58.3333	53.3333
3	F	19	66	88	55	100	100	100	96.6667	93.3333	80
3	M	19	66	66	66	55	100	98.3333	83.3333	41.6667	86.6667
3	F	19	77	55	44	66	100	100	88.3333	100	53.3333
3	M	19	55	33	44	66	100	83.3333	88.3333	66.6667	60
3	F	19	55	55	33	55	100	83.3333	100	91.6667	73.3333
4	F	19	33	44	33	66	61.6667	100	90	91.6667	83.3333
4	F	19	55	44	22	77	81.6667	100	100	48.3333	56.6667
4	F	19	55	55	44	33	35	33	70	31.6667	76.6667
4	M	19	44	77	44	77	95	93	100	68.3333	90
4	F	19	44	44	55	55	100	83	100	88.3333	65
4	F	19	77	88	55	88	85	73	80	91.6667	58.3333
4	M	19	22	11	33	66	58.3333	63	50	75	50
4	F	19	22	55	33	55	61.6667	63	90	91.6667	76.6667
4	M	19	55	66	77	88	100	100	100	100	100
4	M	19	44	55	55	66	88.3333	63	90	28.3333	73.3333
4	F	19	33	44	55	55	91.6667	73	90	81.6667	66.6667
4	F	19	44	66	11	66	75	100	100	71.6667	60
4	F	19	33	22	33	44	88.3333	73	90	88.3333	35
4	F	19	44	66	44	44	71.6667	83	100	51.6667	58.3333
4	F	19	33	55	33	77	65	56.3333	80		55
4	M	19	44	33	22	44	95	100	100	55	56.6667
4	F	19	33	55	44	33	71.6667	56.3333	50	31.6667	68.3333
4	M	19	66	66	44	33	100	63	80	31.6667	76.6667
4	F	19	33	66	44	66	81.6667	73	70	91.6667	76.6667
4	M	19	33	44	44	66	91.6667	100	100	88.3333	80
4	F	19	33	55	44	33	100	83	100	100	90
4	F	19	77	77	33	33	100	83	100	100	80
4	M	19	55	66	55	22	88.3333	56.3333	100	85	55
4	F	19	44	55	55	55	61.6667	63	70	78.3333	68.3333
4	F	19	22	33	44	44	41.6667	56.3333	60	41.6667	45
4	M	19	55	55	55	33	85	56.3333	70		56.6667
4	M	19	22	44	44	55	78.3333	73	80	55	56.6667
4	M	19	22	55	33	66	81.6667	63	100	48.3333	63.3333
4	F	19	44	55	44	55	98.3333	93	100	45	90
4	M	19	44	22	44	55	68.3333	73	60	75	70
4	F	19	77	66	55	44	51.6667	73	100	65	80
4	F	19	66	44	44	44	98.3333	100	100	91.6667	73.3333
4	F	19	44	100	55	66	75	93	90	45	96.6667
4	M	19	44	77	44	44	91.6667	73	100	75	90
4	F	19	22	22	33	11	75	63	80	78.3333	66.6667
4	F	19	33	33	44	55	65	63	90	100	43.3333
4	M	19	11	44	55	44	85	63	100	81.6667	80
4	M	19	55	33	33	33	65	93	100	68.3333	76.6667
4	M	19	66	77	44	55	95	93	100	75	90
4	F	19	66	55	33	55	85	83	90	61.6667	73.3333
4	F	19	55	55	22	44	75	83	60	38.3333	80
4	F	19	22	33	33	44	81.6667	56.3333	100	61.6667	75
4	M	19	55	44	33	33	100	83	100	45	53.3333
4	F	19	55	55	55	77	95	93	100	58.3333	68.3333
4	M	19	33	66	33	33	100	100	100	100	83.3333
4	M	19	66	55	55	66	85	63	100	78.3333	66.6667
4	F	19	22	44	44	66	100	93	100	55	90
4	M	19	66	77	66	55	100	100	100	81.6667	75
4	M	19	33	55	33	66	75	39.6667	80	65	75
4	M	19	55	55	44	44	100	63	100	81.6667	66.6667
4	F	19	44	22	44	33	65	33	20	65	73.3333
4	M	19	33	66	44	44	100	83	100	61.6667	68.3333
4	F	19	66	33	44	22	85	83	100	58.3333	70
4	F	19	44	55	44	44	98.3333	100	100	85	80
4	M	19	55	66	55	88	95	63	100	91.6667	53.3333
4	F	19	33	11	66	33	78.3333	93	100	91.6667	90
4	F	19	44	44	44	55	81.6667	33	80	38.3333	60
4	F	19	44	55	55	55	78.3333	73	90	51.6667	75
4	F	19	66	55	66	66	78.3333	93	60	31.6667	45
4	M	19	44	66	44	88	88.3333	100	100	98.3333	96.6667
4	M	19	44	55	44	44	100	93	80	91.6667	83.3333
4	F	19	33	66	55	44	68.3333	100	80	51.6667	70
4	F	19	55	22	55	66	95	93	100	81.6667	88.3333
4	F	19	33	22	33	55	100	93	100	45	90
4	M	19	55	11	44	77	81.6667	100	70	91.6667	70
4	F	19	44	66	44	22	91.6667	100	100	61.6667	83.3333
4	F	19	66	55	44	22	100	100	100	85	63.3333
4	M	19	33	55	22	33	58.3333	100	100	95	36.6667
4	M	19	55	33	44	55	75	63	100	85	63.3333
4	F	19	33	55	55	66	98.3333	100	100	78.3333	63.3333
4	M	19	66	55	44	44	100	73	100	48.3333	90
4	M	19	66	77	66	33	100	93	90	78.3333	96.6667
4	F	19	55	55	66	33	78.3333	83	100	61.6667	96.6667
4	M	19	44	33	44	66	100	100	100	100	90
4	M	19	22	77	33	33	88.3333	100	100	78.3333	43.3333
4	F	19	44	33	55	55	100	100	100	95	90
